# Supplementary material for: Revisiting Nesaulax Roman (Hymenoptera, Braconidae, Braconinae), with description of a new species from China
Source: Zookeys. 2026 Jan 28;1267:273–82. doi: 10.3897/zookeys.1267.137062 (PMC12873568; doi:10.3897/zookeys.1267.137062)
Supplement: XML Treatment for Nesaulax [file zookeys.1267.137062-treatment1.xml]

<!DOCTYPE tp:taxon-treatment
  PUBLIC "-//TaxonX//DTD Taxonomic Treatment Publishing DTD v0 20100105//EN" "tax-treatment-NSO.dtd">
<tp:taxon-treatment xmlns:tp="http://www.plazi.org/taxpub"><tp:treatment-meta><kwd-group><label>Taxon classification</label><kwd>
                <named-content content-type="kingdom">Animalia</named-content>
              </kwd><kwd>
                <named-content content-type="order">Hymenoptera</named-content>
              </kwd><kwd>
                <named-content content-type="family">Braconidae</named-content>
              </kwd></kwd-group><mixed-citation publication-type="journal"><person-group><name><surname>Li</surname><given-names>Yang</given-names></name><name><surname>van Achterberg</surname><given-names>Cornelis</given-names></name><name><surname>Yan</surname><given-names>Cheng-Jin</given-names></name><name><surname>Zhu</surname><given-names>Jia-Chen</given-names></name><name><surname>Chen</surname><given-names>Xue-Xin</given-names></name></person-group><article-title>Revisiting <italic><tp:taxon-name><tp:taxon-name-part taxon-name-part-type="genus" reg="Nesaulax">Nesaulax</tp:taxon-name-part></tp:taxon-name></italic> Roman (<tp:taxon-name><tp:taxon-name-part taxon-name-part-type="order" reg="Hymenoptera">Hymenoptera</tp:taxon-name-part></tp:taxon-name>, <tp:taxon-name><tp:taxon-name-part taxon-name-part-type="family" reg="Braconidae">Braconidae</tp:taxon-name-part></tp:taxon-name>, <tp:taxon-name><tp:taxon-name-part taxon-name-part-type="subfamily" reg="Braconinae">Braconinae</tp:taxon-name-part></tp:taxon-name>), with description of a new species from China</article-title><source>Zookeys</source><day>28</day><month>01</month><year>2026</year><volume>1267</volume><fpage>273</fpage><lpage>282</lpage><pub-id pub-id-type="doi">10.3897/zookeys.1267.137062</pub-id></mixed-citation></tp:treatment-meta><tp:nomenclature><tp:taxon-name>
              <object-id xmlns:xlink="http://www.w3.org/1999/xlink" content-type="arpha" xlink:type="simple">3D9CDFBA-0FBB-51D1-9AE3-FA23CBDAD904</object-id>
              <tp:taxon-name-part taxon-name-part-type="genus" reg="Nesaulax">Nesaulax</tp:taxon-name-part>
            </tp:taxon-name><tp:taxon-authority>Roman, 1914</tp:taxon-authority><xref ref-type="fig" rid="F3">Figs 3</xref><xref ref-type="fig" rid="F4">, 4</xref><tp:nomenclature-citation-list><tp:nomenclature-citation><tp:taxon-name>
                  <tp:taxon-name-part taxon-name-part-type="genus" reg="Nesaulax">Nesaulax</tp:taxon-name-part>
                </tp:taxon-name><comment> Roman, 1914: 2. Type species: <italic>lpobracon</italic> (<tp:taxon-name><tp:taxon-name-part taxon-name-part-type="genus" reg="Nesaulax">Nesaulax</tp:taxon-name-part></tp:taxon-name>) <tp:taxon-name><tp:taxon-name-part taxon-name-part-type="genus" reg="Nesaulax"/><tp:taxon-name-part taxon-name-part-type="species">flagellaris</tp:taxon-name-part></tp:taxon-name> Roman, 1914.</comment></tp:nomenclature-citation><tp:nomenclature-citation><tp:taxon-name>
                  <tp:taxon-name-part taxon-name-part-type="genus" reg="Antidiolcus">Antidiolcus</tp:taxon-name-part>
                </tp:taxon-name><comment> Enderlein, 1920: 95. Type species: <tp:taxon-name><tp:taxon-name-part taxon-name-part-type="genus" reg="Antidiolcus">Antidiolcus</tp:taxon-name-part> <tp:taxon-name-part taxon-name-part-type="species" reg="excisus">excisus</tp:taxon-name-part></tp:taxon-name> Enderlein, 1920. Synonymized by <xref ref-type="bibr" rid="B3">Quicke 1984</xref>: 44.</comment></tp:nomenclature-citation><tp:nomenclature-citation><tp:taxon-name>
                  <tp:taxon-name-part taxon-name-part-type="genus" reg="Plagiozina">Plagiozina</tp:taxon-name-part>
                </tp:taxon-name><comment> Enderlein, 1920: 94. Type species: <tp:taxon-name><tp:taxon-name-part taxon-name-part-type="genus" reg="Plagiozina">Plagiozina</tp:taxon-name-part> <tp:taxon-name-part taxon-name-part-type="species" reg="pravivena">pravivena</tp:taxon-name-part></tp:taxon-name> Enderlein, 1920. Synonymized by <xref ref-type="bibr" rid="B3">Quicke 1984</xref>: 44.</comment></tp:nomenclature-citation></tp:nomenclature-citation-list></tp:nomenclature><tp:treatment-sec sec-type="Diagnosis"><title>Diagnosis.</title><p>Middle flagellar segments of antenna distinctly longer than wide (Fig. <xref ref-type="fig" rid="F2">2</xref>m), with densely short setae, in lateral view scapus often protruding apico-ventrally (Fig. <xref ref-type="fig" rid="F4">4</xref>i), but in type species not protruding (Fig. <xref ref-type="fig" rid="F2">2</xref>k); eye glabrous, weakly or not emarginated (Figs <xref ref-type="fig" rid="F2">2</xref>d, 4g); face usually coarsely punctate (Fig. <xref ref-type="fig" rid="F4">4</xref>g); clypeus relatively wide; with (Fig. <xref ref-type="fig" rid="F4">4</xref>g) or without (Fig. <xref ref-type="fig" rid="F2">2</xref>d) dorsal carina; malar suture present; labio-maxillary complex normal, not elongate; frons with deep median groove, smooth (Fig. <xref ref-type="fig" rid="F4">4</xref>i); labrum concave; pronotum slightly protruding and horizontal anteriorly (Fig. <xref ref-type="fig" rid="F4">4</xref>c); mesoscutum smooth; notauli impressed on disc anteriorly, becoming rather shallow posteriorly; propleuron largely glabrous except with a row of dense long setae (Fig. <xref ref-type="fig" rid="F4">4</xref>d); mesopleuron sparsely setose posteriorly; pleural sulcus smooth; metapleural flange distinct (Fig. <xref ref-type="fig" rid="F4">4</xref>c) or absent (Fig. <xref ref-type="fig" rid="F2">2</xref>n); scutellar sulcus comparatively wide, and sparsely (Fig. <xref ref-type="fig" rid="F4">4</xref>d) or densely (Fig. <xref ref-type="fig" rid="F2">2</xref>f) crenulate; metanotum convex medially, without median carina anteriorly (Fig. <xref ref-type="fig" rid="F4">4</xref>d); propodeum smooth, at most with few short carinae latero-posteriorly, medio-longitudinal carina or groove absent (Fig. <xref ref-type="fig" rid="F4">4</xref>d); propodeum spiracles ovoid (Fig. <xref ref-type="fig" rid="F4">4</xref>c); angle between veins 1-SR and C+SC+R of fore wing about 80° (Fig. <xref ref-type="fig" rid="F4">4</xref>a) or less (Fig. <xref ref-type="fig" rid="F2">2</xref>j); pterostigma relatively slender (Fig. <xref ref-type="fig" rid="F4">4</xref>a); vein 1-M of fore wing straight; vein 1-SR+M of fore wing evenly curved; fore wing vein CU1b shorter than vein 3-CU1; fore wing second submarginal cell slender and parallel-sided apically (Fig. <xref ref-type="fig" rid="F4">4</xref>a); fore wing vein 3-SR of fore wing distinctly shorter than vein SR1 (Fig. <xref ref-type="fig" rid="F4">4</xref>a); fore wing vein 3-CU1 normal, not widened apically (Fig. <xref ref-type="fig" rid="F4">4</xref>a); fore wing vein cu-a weakly postfurcal or interstitial; hind wing vein SC+R1 rather long, vein 1r-m shorter than vein SC+R1; vein 2-SC+R of hind wing longitudinal, rather short; hind wing glabrous around vein cu-a (Fig. <xref ref-type="fig" rid="F4">4</xref>b); claws simple (Fig. <xref ref-type="fig" rid="F4">4</xref>f); fore tarsus elongate, legs more or less with dense and long setae (Fig. <xref ref-type="fig" rid="F3">3</xref>); metasomal tergites entirely sclerotized and exposed; first metasomal tergite relatively slender, about 1.4 times longer than its apical width or longer, nearly parallel-sided; median area of first tergite developed, with some long longitudinal rugae on it (Fig. <xref ref-type="fig" rid="F4">4</xref>j); second metasomal tergite coarsely sculptured, largely with longitudinal and oblique striae including large medio-basal area (Figs <xref ref-type="fig" rid="F2">2</xref>g, 4e); second suture deep and rather wide, crenulate, slightly curved upward laterally, straight medially (Fig. <xref ref-type="fig" rid="F4">4</xref>e); third-fourth metasomal tergites largely smooth or with longitudinal striae except for posterior border, and with convex antero-lateral areas and transverse subposterior groove (Figs <xref ref-type="fig" rid="F2">2</xref>g, 4e); fifth–seventh metasomal tergites smooth; hypopygium acute apically, reaching beyond level of apex of metasoma; ovipositor sheath more than 1.5 times as long as fore wing; ovipositor aberrant, its upper valve strongly enlarged and without nodus, lower valve without teeth and needle-shaped (Fig. <xref ref-type="fig" rid="F4">4</xref>k).</p><fig id="F2" position="float" orientation="portrait"><object-id xmlns:xlink="http://www.w3.org/1999/xlink" content-type="doi" xlink:type="simple">10.3897/zookeys.1267.137062.figure2</object-id><object-id xmlns:xlink="http://www.w3.org/1999/xlink" content-type="arpha" xlink:type="simple">155D6619-2BEA-5924-9F2E-390EC6ED599E</object-id><label>Figure 2.</label><caption><p><italic><tp:taxon-name><tp:taxon-name-part taxon-name-part-type="genus" reg="Nesaulax">Nesaulax</tp:taxon-name-part> <tp:taxon-name-part taxon-name-part-type="species" reg="flagellaris">flagellaris</tp:taxon-name-part></tp:taxon-name></italic> (Roman, 1914), ♀, holotype. <bold>a</bold>. Fore wing; <bold>b</bold>. Hind wing; <bold>c</bold>. Hind leg, lateral aspect; <bold>d</bold>. Head, anterior aspect; <bold>e</bold>. Head, dorsal aspect; <bold>f</bold>. Mesosoma, dorsal aspect; <bold>g</bold>. First to third metasomal tergites, dorsal aspect; <bold>h</bold>. Apex of hind tarsus, lateral aspect; <bold>i</bold>. Basal part of hind wing; <bold>j</bold>. Fore wing vein 1-SR; <bold>k</bold>. Scapus outer side, lateral aspect; <bold>l</bold>. Apex of antenna; <bold>m</bold>. Antenna; <bold>n</bold>. Habitus, lateral aspect.</p></caption><graphic xmlns:xlink="http://www.w3.org/1999/xlink" xlink:href="zookeys-1267-273_article-137062__-g002.jpg" id="oo_1520821.jpg" position="float" orientation="portrait" xlink:type="simple"><uri content-type="original_file" xlink:type="simple">https://binary.pensoft.net/fig/1520821</uri></graphic></fig><fig id="F3" position="float" orientation="portrait"><object-id xmlns:xlink="http://www.w3.org/1999/xlink" content-type="doi" xlink:type="simple">10.3897/zookeys.1267.137062.figure3</object-id><object-id xmlns:xlink="http://www.w3.org/1999/xlink" content-type="arpha" xlink:type="simple">8CD20AB0-F7AF-51F1-AC82-6554970973AD</object-id><label>Figure 3.</label><caption><p><italic><tp:taxon-name><tp:taxon-name-part taxon-name-part-type="genus" reg="Nesaulax">Nesaulax</tp:taxon-name-part> <tp:taxon-name-part taxon-name-part-type="species" reg="protuberator">protuberator</tp:taxon-name-part></tp:taxon-name></italic> Li &amp; van Achterberg, sp. nov., ♀, holotype, habitus, lateral aspect.</p></caption><graphic xmlns:xlink="http://www.w3.org/1999/xlink" xlink:href="zookeys-1267-273_article-137062__-g003.jpg" id="oo_1520822.jpg" position="float" orientation="portrait" xlink:type="simple"><uri content-type="original_file" xlink:type="simple">https://binary.pensoft.net/fig/1520822</uri></graphic></fig><fig id="F4" position="float" orientation="portrait"><object-id xmlns:xlink="http://www.w3.org/1999/xlink" content-type="doi" xlink:type="simple">10.3897/zookeys.1267.137062.figure4</object-id><object-id xmlns:xlink="http://www.w3.org/1999/xlink" content-type="arpha" xlink:type="simple">FBEABB55-2A6B-51DB-ACE1-1529690D1C87</object-id><label>Figure 4.</label><caption><p><italic><tp:taxon-name><tp:taxon-name-part taxon-name-part-type="genus" reg="Nesaulax">Nesaulax</tp:taxon-name-part> <tp:taxon-name-part taxon-name-part-type="species" reg="protuberator">protuberator</tp:taxon-name-part></tp:taxon-name></italic> Li &amp; van Achterberg, sp. nov., ♀, holotype. <bold>a</bold>. Fore wing; <bold>b</bold>. Hind wing; <bold>c</bold>. Mesosoma, lateral aspect; <bold>d</bold>. Mesosoma, dorsal aspect; <bold>e</bold>. Metasoma, dorsal aspect; <bold>f</bold>. Hind leg, lateral aspect; <bold>g</bold>. Head, anterior aspect; <bold>h</bold>. Head, dorsal aspect; <bold>i</bold>. Head and scapus outer side, lateral aspect; <bold>j</bold>. First metasomal tergite, dorsal aspect; <bold>k</bold>. Apex of ovipositor, lateral aspect.</p></caption><graphic xmlns:xlink="http://www.w3.org/1999/xlink" xlink:href="zookeys-1267-273_article-137062__-g004.jpg" id="oo_1520823.jpg" position="float" orientation="portrait" xlink:type="simple"><uri content-type="original_file" xlink:type="simple">https://binary.pensoft.net/fig/1520823</uri></graphic></fig></tp:treatment-sec><tp:treatment-sec sec-type="Distribution"><title>Distribution.</title><p>Oriental: China (Hainan)*; India; Indonesia; Malaysia; Philippines; Sri Lanka. This genus is new to China.</p></tp:treatment-sec><tp:treatment-sec sec-type="Notes"><title>Notes.</title><p><italic><tp:taxon-name><tp:taxon-name-part taxon-name-part-type="genus" reg="Merinotus">Merinotus</tp:taxon-name-part> <tp:taxon-name-part taxon-name-part-type="species" reg="gracilis">gracilis</tp:taxon-name-part></tp:taxon-name></italic> Enderlein, 1920 is a new synonym of <italic><tp:taxon-name><tp:taxon-name-part taxon-name-part-type="genus" reg="Plagiozina">Plagiozina</tp:taxon-name-part> <tp:taxon-name-part taxon-name-part-type="species" reg="pravivena">pravivena</tp:taxon-name-part></tp:taxon-name></italic> Enderlein, 1920 (syn. nov.), as no differences were found after examining photographs of the types kindly provided by Konstantin Samartsev.</p></tp:treatment-sec><ref-list><ref id="B3"><mixed-citation xmlns:xlink="http://www.w3.org/1999/xlink" xlink:type="simple">Quicke DLJ (1984) Two new genera of <tp:taxon-name><tp:taxon-name-part taxon-name-part-type="subfamily">Braconinae</tp:taxon-name-part></tp:taxon-name> from the Afrotropical region with a partial review of those genera with ‘merinotoid’ metasomas (<tp:taxon-name><tp:taxon-name-part taxon-name-part-type="order">Hymenoptera</tp:taxon-name-part></tp:taxon-name>: <tp:taxon-name><tp:taxon-name-part taxon-name-part-type="family">Braconidae</tp:taxon-name-part></tp:taxon-name>). Entomologist’s Monthly Magazine 120: 37–45.</mixed-citation></ref></ref-list></tp:taxon-treatment>
