# Supplementary material for: Revisiting Nesaulax Roman (Hymenoptera, Braconidae, Braconinae), with description of a new species from China
Source: Zookeys. 2026 Jan 28;1267:273–82. doi: 10.3897/zookeys.1267.137062 (PMC12873568; doi:10.3897/zookeys.1267.137062)
Supplement: XML Treatment for Nesaulax protuberator [file zookeys.1267.137062-treatment2.xml]

<!DOCTYPE tp:taxon-treatment
  PUBLIC "-//TaxonX//DTD Taxonomic Treatment Publishing DTD v0 20100105//EN" "tax-treatment-NSO.dtd">
<tp:taxon-treatment xmlns:tp="http://www.plazi.org/taxpub"><tp:treatment-meta><kwd-group><label>Taxon classification</label><kwd>
                <named-content content-type="kingdom">Animalia</named-content>
              </kwd><kwd>
                <named-content content-type="order">Hymenoptera</named-content>
              </kwd><kwd>
                <named-content content-type="family">Braconidae</named-content>
              </kwd></kwd-group><mixed-citation publication-type="journal"><person-group><name><surname>Li</surname><given-names>Yang</given-names></name><name><surname>van Achterberg</surname><given-names>Cornelis</given-names></name><name><surname>Yan</surname><given-names>Cheng-Jin</given-names></name><name><surname>Zhu</surname><given-names>Jia-Chen</given-names></name><name><surname>Chen</surname><given-names>Xue-Xin</given-names></name></person-group><article-title>Revisiting <italic><tp:taxon-name><tp:taxon-name-part taxon-name-part-type="genus" reg="Nesaulax">Nesaulax</tp:taxon-name-part></tp:taxon-name></italic> Roman (<tp:taxon-name><tp:taxon-name-part taxon-name-part-type="order" reg="Hymenoptera">Hymenoptera</tp:taxon-name-part></tp:taxon-name>, <tp:taxon-name><tp:taxon-name-part taxon-name-part-type="family" reg="Braconidae">Braconidae</tp:taxon-name-part></tp:taxon-name>, <tp:taxon-name><tp:taxon-name-part taxon-name-part-type="subfamily" reg="Braconinae">Braconinae</tp:taxon-name-part></tp:taxon-name>), with description of a new species from China</article-title><source>Zookeys</source><day>28</day><month>01</month><year>2026</year><volume>1267</volume><fpage>273</fpage><lpage>282</lpage><pub-id pub-id-type="doi">10.3897/zookeys.1267.137062</pub-id></mixed-citation></tp:treatment-meta><tp:nomenclature><tp:taxon-name><object-id xmlns:xlink="http://www.w3.org/1999/xlink" content-type="arpha" xlink:type="simple">5E023ACA-3F07-5720-A2C7-057BF65C9B9D</object-id><tp:taxon-name-part taxon-name-part-type="genus" reg="Nesaulax">Nesaulax</tp:taxon-name-part> <tp:taxon-name-part taxon-name-part-type="species" reg="protuberator">protuberator</tp:taxon-name-part><object-id xmlns:xlink="http://www.w3.org/1999/xlink" content-type="zoobank" xlink:type="simple">https://zoobank.org/BBD801EE-0DE4-4E7C-B815-3BD7CCA840B2</object-id></tp:taxon-name><tp:taxon-authority>Li &amp; van Achterberg</tp:taxon-authority><tp:taxon-status xmlns:xlink="http://www.w3.org/1999/xlink" xlink:type="simple">sp. nov.</tp:taxon-status><xref ref-type="fig" rid="F3">Figs 3</xref><xref ref-type="fig" rid="F4">, 4</xref></tp:nomenclature><tp:treatment-sec sec-type="Type material"><title>Type material.</title><p><bold><italic>Holotype</italic></bold>. ♀, China, • Hainan Prov., Mt. Diaoluo, <named-content xmlns:xlink="http://www.w3.org/1999/xlink" content-type="dwc:verbatimCoordinates" xlink:type="simple">18°40'3.72"N, 109°53'54.3"E</named-content>, 31.X-30.XI.2020, Chen Longlong, No. HN17, LSX953, 2022001 (<abbrev xmlns:xlink="http://www.w3.org/1999/xlink" content-type="institution" xlink:title="Chengdu Normal University, Chengdu" xlink:type="simple">CDNU</abbrev>).</p></tp:treatment-sec><tp:treatment-sec sec-type="Diagnosis"><title>Diagnosis.</title><p>Details are in the key to the species of <italic><tp:taxon-name><tp:taxon-name-part taxon-name-part-type="genus" reg="Nesaulax">Nesaulax</tp:taxon-name-part></tp:taxon-name></italic> Roman, 1914.</p></tp:treatment-sec><tp:treatment-sec sec-type="Description"><title>Description.</title><p>Holotype, ♀, length of body 13.0 mm, of fore wing 11.0 mm, of ovipositor sheath 23.5 mm.</p><p><bold><italic>Head</italic></bold>. Antenna incomplete, with 59 segments remaining; median segments 1.5 times longer than wide; third segment 1.3 and 1.4 times longer than fourth and fifth, respectively, the latter 1.8 times longer than wide; clypeus height: inter-tentorial distance: tentorio-ocular distance = 6: 19: 11; face coarsely punctate and sparsely setose (Fig. <xref ref-type="fig" rid="F4">4</xref>g); eye height: shortest distance between eyes: head width = 18: 17: 34; frons smooth, strongly concave behind antennal sockets (Fig. <xref ref-type="fig" rid="F4">4</xref>h); vertex smooth and with few setae; minimum distance between posterior ocelli: minimum diameter of elliptical posterior ocellus: minimum distance between posterior ocellus and eye = 1: 1: 3; in dorsal view length of eye 1.4 times temple; temples gradually narrowed behind eyes, rounded posteriorly, largely smooth and with few short setae (Fig. <xref ref-type="fig" rid="F4">4</xref>h).</p><p><bold><italic>Mesosoma</italic></bold>. Length of mesosoma 2.1 times its height (Fig. <xref ref-type="fig" rid="F4">4</xref>c); propleuron and pronotum densely setose anteriorly (Fig. <xref ref-type="fig" rid="F4">4</xref>c); mesopleuron and metapleuron smooth and glabrous (Fig. <xref ref-type="fig" rid="F4">4</xref>c); notauli impressed on disc anteriorly, becoming rather shallow posteriorly (Fig. <xref ref-type="fig" rid="F4">4</xref>d); mesoscutum smooth and glabrous, middle lobe weakly convex (Fig. <xref ref-type="fig" rid="F4">4</xref>d); scutellar sulcus moderately wide and deep, with short crenulae (Fig. <xref ref-type="fig" rid="F4">4</xref>d); scutellum largely smooth, sparsely punctate and setose posteriorly; metanotum convex medially, without median carina anteriorly; propodeum smooth except with two short carinae latero-posteriorly, with some short setae medially, and densely setose laterally (Fig. <xref ref-type="fig" rid="F4">4</xref>d).</p><p><bold><italic>Wings</italic></bold>. Fore wing (Fig. <xref ref-type="fig" rid="F4">4</xref>a): pterostigma slender, 4.4 times longer than wide; SR1: 3-SR: r = 31: 19: 3; 1-SR+M evenly curved; second submarginal cell parallel-sided apically; 2-SR: 3-SR: r-m = 8: 17: 5; m-cu 2.6 times as long as 2-SR+M; cu-a weakly postfurcal. Hind wing (Fig. <xref ref-type="fig" rid="F4">4</xref>b): 1r-m straight; SC+R1: 2-SC+R: 1r-m = 30: 8: 19.</p><p><bold><italic>Legs</italic></bold>. Length of fore femur: tibia: tarsus = 11: 12: 21; length of hind femur: tibia: basitarsus = 27: 51: 24; length of femur, tibia and basitarsus of hind leg 6.0, 14.6 and 13.3 times their maximum width, respectively; hind tibial spurs 0.2 and 0.3 times as long as hind basitarsus; hind tibia and tarsus densely bristly dark brown setose (Fig. <xref ref-type="fig" rid="F4">4</xref>f).</p><p><bold><italic>Metasoma</italic></bold>. First tergite relatively slender, 1.9 times longer than its apical width, nearly parallel-sided, median area rather developed, coarsely sculptured (Fig. <xref ref-type="fig" rid="F4">4</xref>j); first tergite with six long longitudinal rugae on median area, and with developed lateral carinae, lateral grooves narrow (but widened anteriorly) and weakly crenulate (Fig. <xref ref-type="fig" rid="F4">4</xref>j); apical width of second tergite 1.1 times its median length; triangular medio-basal area of second tergite rather large, apex acute and almost reaching posterior margin of tergite, but not attached to a medio-longitudinal carina, grooves of medio-basal area strongly crenulate, lateral longitudinal grooves deep, widened and crenulate; second tergite coarsely sculptured, largely with longitudinal and oblique striae including medio-basal area (Fig. <xref ref-type="fig" rid="F4">4</xref>e); second suture rather deep and wide, crenulate, slightly curved upward laterally, nearly straight medially; antero-lateral areas of third tergite convex and distinct; third tergite largely with longitudinal and oblique striae except for posteriorly; antero-lateral areas of fourth tergite rather convex, fourth tergite largely smooth but with longitudinal and oblique striae anteriorly and medially (Fig. <xref ref-type="fig" rid="F4">4</xref>e); fifth–seventh tergites smooth (Fig. <xref ref-type="fig" rid="F4">4</xref>e); hypopygium acute apically; ovipositor sheath 2.1 × as long as fore wing.</p><p><bold><italic>Colour</italic></bold>. Head and mesosoma mostly reddish yellow (Fig. <xref ref-type="fig" rid="F3">3</xref>); antenna largely black, except for scapus yellowish brown with a black longitudinal stripe laterally (Fig. <xref ref-type="fig" rid="F4">4</xref>i), and apical segments yellowish (Fig. <xref ref-type="fig" rid="F3">3</xref>); mandible apically black; hind leg and claws black (Fig. <xref ref-type="fig" rid="F4">4</xref>f); metasomal tergites and ovipositor sheath black (Figs <xref ref-type="fig" rid="F3">3</xref>, <xref ref-type="fig" rid="F4">4</xref>e); wing membrane brown, fore wing with irregular pale brown stigmal spot, pterostigma yellowish brown, and veins blackish brown (Figs <xref ref-type="fig" rid="F4">4</xref>a, b).</p></tp:treatment-sec><tp:treatment-sec sec-type="Distribution"><title>Distribution.</title><p>China (Hainan), Thailand, Malaysia, India.</p></tp:treatment-sec><tp:treatment-sec sec-type="Etymology"><title>Etymology.</title><p>Named after the apico-ventrally protruding scapus: “protuberator” is Latin for “protruding”.</p></tp:treatment-sec><tp:treatment-sec><!--Section generated to contain objects referenced in tp:taxon-treatment.--><fig id="F3" position="float" orientation="portrait"><object-id xmlns:xlink="http://www.w3.org/1999/xlink" content-type="doi" xlink:type="simple">10.3897/zookeys.1267.137062.figure3</object-id><object-id xmlns:xlink="http://www.w3.org/1999/xlink" content-type="arpha" xlink:type="simple">8CD20AB0-F7AF-51F1-AC82-6554970973AD</object-id><label>Figure 3.</label><caption><p><italic><tp:taxon-name><tp:taxon-name-part taxon-name-part-type="genus" reg="Nesaulax">Nesaulax</tp:taxon-name-part> <tp:taxon-name-part taxon-name-part-type="species" reg="protuberator">protuberator</tp:taxon-name-part></tp:taxon-name></italic> Li &amp; van Achterberg, sp. nov., ♀, holotype, habitus, lateral aspect.</p></caption><graphic xmlns:xlink="http://www.w3.org/1999/xlink" xlink:href="zookeys-1267-273_article-137062__-g003.jpg" id="oo_1520822.jpg" position="float" orientation="portrait" xlink:type="simple"><uri content-type="original_file" xlink:type="simple">https://binary.pensoft.net/fig/1520822</uri></graphic></fig><fig id="F4" position="float" orientation="portrait"><object-id xmlns:xlink="http://www.w3.org/1999/xlink" content-type="doi" xlink:type="simple">10.3897/zookeys.1267.137062.figure4</object-id><object-id xmlns:xlink="http://www.w3.org/1999/xlink" content-type="arpha" xlink:type="simple">FBEABB55-2A6B-51DB-ACE1-1529690D1C87</object-id><label>Figure 4.</label><caption><p><italic><tp:taxon-name><tp:taxon-name-part taxon-name-part-type="genus" reg="Nesaulax">Nesaulax</tp:taxon-name-part> <tp:taxon-name-part taxon-name-part-type="species" reg="protuberator">protuberator</tp:taxon-name-part></tp:taxon-name></italic> Li &amp; van Achterberg, sp. nov., ♀, holotype. <bold>a</bold>. Fore wing; <bold>b</bold>. Hind wing; <bold>c</bold>. Mesosoma, lateral aspect; <bold>d</bold>. Mesosoma, dorsal aspect; <bold>e</bold>. Metasoma, dorsal aspect; <bold>f</bold>. Hind leg, lateral aspect; <bold>g</bold>. Head, anterior aspect; <bold>h</bold>. Head, dorsal aspect; <bold>i</bold>. Head and scapus outer side, lateral aspect; <bold>j</bold>. First metasomal tergite, dorsal aspect; <bold>k</bold>. Apex of ovipositor, lateral aspect.</p></caption><graphic xmlns:xlink="http://www.w3.org/1999/xlink" xlink:href="zookeys-1267-273_article-137062__-g004.jpg" id="oo_1520823.jpg" position="float" orientation="portrait" xlink:type="simple"><uri content-type="original_file" xlink:type="simple">https://binary.pensoft.net/fig/1520823</uri></graphic></fig></tp:treatment-sec></tp:taxon-treatment>
